# Supplementary material for: Three new species of soil-inhabiting Trichoderma from southwest China
Source: MycoKeys. 2018 Dec 14;(44):63–80. doi: 10.3897/mycokeys.44.30295 (PMC6303281; doi:10.3897/mycokeys.44.30295)
Supplement: XML Treatment for Trichoderma speciosum [file mycokeys.44.30295-treatment1.xml]

<!DOCTYPE tp:taxon-treatment
  PUBLIC "-//TaxonX//DTD Taxonomic Treatment Publishing DTD v0 20100105//EN" "tax-treatment-NSO.dtd">
<tp:taxon-treatment xmlns:tp="http://www.plazi.org/taxpub"><tp:treatment-meta><kwd-group><label>Taxon classification</label><kwd><named-content xmlns:xlink="http://www.w3.org/1999/xlink" content-type="kingdom">Fungi</named-content></kwd><kwd><named-content xmlns:xlink="http://www.w3.org/1999/xlink" content-type="order">Hypocreales</named-content></kwd><kwd><named-content xmlns:xlink="http://www.w3.org/1999/xlink" content-type="family">Hypocreaceae</named-content></kwd></kwd-group><mixed-citation publication-type="journal"><person-group><name><surname>Qiao</surname><given-names>Min</given-names></name><name><surname>Du</surname><given-names>Xing</given-names></name><name><surname>Zhang</surname><given-names>Zhe</given-names></name><name><surname>Xu</surname><given-names>JianPing</given-names></name><name><surname>Yu</surname><given-names>ZeFen</given-names></name></person-group><article-title>Three new species of soil-inhabiting <italic><tp:taxon-name><tp:taxon-name-part taxon-name-part-type="genus" reg="Trichoderma">Trichoderma</tp:taxon-name-part></tp:taxon-name></italic> from southwest China</article-title><source>MycoKeys</source><day>14</day><month>12</month><year>2018</year><volume>2018</volume><issue>44</issue><fpage>63</fpage><lpage>80</lpage><pub-id pub-id-type="doi">10.3897/mycokeys.44.30295</pub-id></mixed-citation></tp:treatment-meta><tp:nomenclature><tp:taxon-name>
              <tp:taxon-name-part taxon-name-part-type="genus" reg="Trichoderma">Trichoderma</tp:taxon-name-part>
              <tp:taxon-name-part taxon-name-part-type="species" reg="speciosum">speciosum</tp:taxon-name-part>
              <object-id xmlns:xlink="http://www.w3.org/1999/xlink" content-type="mycobank" xlink:type="simple">825469</object-id>
            </tp:taxon-name><tp:taxon-authority>Z.F. Yu &amp; X. Du</tp:taxon-authority><tp:taxon-status xmlns:xlink="http://www.w3.org/1999/xlink" xlink:type="simple">sp. nov.</tp:taxon-status><xref ref-type="fig" rid="F2">Figure 2</xref></tp:nomenclature><tp:treatment-sec sec-type="etymology" id="SECID0EMQAG"><title>Etymology.</title><p><bold>Latin</bold>, <italic><tp:taxon-name><tp:taxon-name-part taxon-name-part-type="genus" reg="Trichoderma"/><tp:taxon-name-part taxon-name-part-type="species" reg="speciosum">speciosum</tp:taxon-name-part></tp:taxon-name></italic> refers to showy and splendid colony on <abbrev xmlns:xlink="http://www.w3.org/1999/xlink" xlink:title="potato dextrose agar" id="ABBRID0E5QAG" xlink:type="simple">PDA</abbrev>.</p></tp:treatment-sec><tp:treatment-sec sec-type="diagnosis" id="SECID0ECRAG"><title>Diagnosis.</title><p>Characterised by tree-like conidiophores, branches paired or in whorls of 3–4, spindly to fusiform phialides (5.0–10.0 × 2.0–3.0 μm), subglobose to globose conidia (3.7–4.9 × 3.1–3.8 μm). Differs from <italic><tp:taxon-name><tp:taxon-name-part taxon-name-part-type="genus" reg="Trichoderma">T.</tp:taxon-name-part><tp:taxon-name-part taxon-name-part-type="species" reg="hispanicum">hispanicum</tp:taxon-name-part></tp:taxon-name></italic> by paired branches, whorled and thinner phialides, subglobose to globose conidia. Differs from <italic><tp:taxon-name><tp:taxon-name-part taxon-name-part-type="genus" reg="Trichoderma">T.</tp:taxon-name-part><tp:taxon-name-part taxon-name-part-type="species" reg="samuelsii">samuelsii</tp:taxon-name-part></tp:taxon-name></italic> by paired and compact branches, subglobose to globose conidia and the character of pustules on SNA. Differs from <italic><tp:taxon-name><tp:taxon-name-part taxon-name-part-type="genus" reg="Trichoderma">T.</tp:taxon-name-part><tp:taxon-name-part taxon-name-part-type="species" reg="junci">junci</tp:taxon-name-part></tp:taxon-name></italic> by whorled, smaller phialides and subglobose to globose conidia.</p><fig id="F2" position="float" orientation="portrait"><label>Figure 2.</label><caption><p>Cultures and anamorph of <italic><tp:taxon-name><tp:taxon-name-part taxon-name-part-type="genus" reg="Trichoderma">Trichoderma</tp:taxon-name-part><tp:taxon-name-part taxon-name-part-type="species" reg="speciosum">speciosum</tp:taxon-name-part></tp:taxon-name></italic>. <bold>a–c</bold> Cultures (<bold>a</bold> on CMD, 3 days <bold>b</bold> on <abbrev xmlns:xlink="http://www.w3.org/1999/xlink" xlink:title="potato dextrose agar" id="ABBRID0ECTAG" xlink:type="simple">PDA</abbrev>, 3 days <bold>c</bold> on SNA, 3 days) at 25 °C <bold>d–f</bold> Conidiophores and phialides (SNA, 4 d) <bold>g</bold> Conidia (SNA, 20 d); Scale bars: 10 μm (<bold>d–g</bold>).</p></caption><graphic xmlns:xlink="http://www.w3.org/1999/xlink" xlink:href="mycokeys-44-063-g002.jpg" position="float" orientation="portrait" xlink:type="simple" id="oo_251130.jpg"/></fig></tp:treatment-sec><tp:treatment-sec sec-type="material" id="SECID0ETTAG"><title>Type.</title><p><bold>CHINA.</bold> From soil of tobacco rhizosphere, Luliang, Yunnan Province, <named-content xmlns:xlink="http://www.w3.org/1999/xlink" content-type="dwc:verbatimCoordinates" xlink:type="simple"><named-content content-type="geo-json" specific-use="{&#34;type&#34;:&#34;Point&#34;,&#34;coordinates&#34;:[103.775000,24.956111]}" id="NCID0E5TAG" xlink:type="simple">24°57'22"N, 103°46'30"E</named-content></named-content>, 1800 m alt., Jul 2007, Z.F. Yu (<named-content xmlns:xlink="http://www.w3.org/1999/xlink" content-type="dwc:institutional_code" xlink:type="simple">YMF</named-content> 1.00205, holotype), Ex-type culture <named-content xmlns:xlink="http://www.w3.org/1999/xlink" content-type="dwc:institutional_code" xlink:type="simple">CGMCC</named-content> 3.19079.</p></tp:treatment-sec><tp:treatment-sec sec-type="description" id="SECID0ENUAG"><title>Description.</title><p>Mycelium covers plate after 72 h at 25 °C and 30 °C on CMD, no growth at 35 °C. Colony homogenous, pale yellowing, not zonate, outline circular. Aerial hyphae sparse, relatively abundant at margin, distinctly radial, arachnoid. Conidial production noted after 4 days.</p><p>On <abbrev xmlns:xlink="http://www.w3.org/1999/xlink" xlink:title="potato dextrose agar" id="ABBRID0EUUAG" xlink:type="simple">PDA</abbrev>, mycelium covers the plate after 72 h at 25 °C and 30 °C, no growth at 35 °C. Colony circular, typically zonate, yellow-green colony homogeneous distributed around the point of inoculation, forming a coarse circle. Whitish aerial hyphae distributed on the agar surface in external zone, hairy, dense and radial. Conidial production noted after 3 days.</p><p>On SNA after 72 h, colony radius 37–38 mm at 25 °C, mycelium covers the plate after 120 h, 56–59 mm at 30 °C after 72 h, no growth at 35 °C. Colony hyaline, thin, fan-shaped with indistinct outline. Aerial hyphae scarcely degenerating. Conidial production noted after 5 days, minute white pustules formed around central part of the colony, turning green after 6 days. Conidiophores tree-like, comprising a main axis with second branches, base 3.0–4.0 μm wide, second branches paired or in whorls of 3, sometimes second branches branched again, the distance between neighbouring second branches is (12.0–) 15.0–29.0 (–30.0) μm, main axis and branches terminating in whorls of up to five phialides. Conidiogenous cells phialides lageniform or ampulliform, arising singly or in 2–4; 5.0–10.0 × 2.0–3.0(–3.5) μm, length/width ratio 1.7–3.6 (–4.2), non-equilateral when curved. Conidia ovoid to short ellipsoidal, verrucose (3.6–)3.7–4.9(–5.0) × (3.0–)3.1–3.8(–4.2) μm, length/width ratio (1.0)1.1–1.4(–1.5).</p></tp:treatment-sec><tp:treatment-sec sec-type="habitat" id="SECID0EZUAG"><title>Habitat and distribution.</title><p>In soil from tobacco rhizosphere in part of cultivated land of south-western China.</p></tp:treatment-sec><tp:treatment-sec sec-type="Teleomorph" id="SECID0E5UAG"><title>Teleomorph.</title><p>
              <bold>Not known</bold>
            </p></tp:treatment-sec><tp:treatment-sec sec-type="remarks" id="SECID0EGVAG"><title>Remarks.</title><p><italic><tp:taxon-name><tp:taxon-name-part taxon-name-part-type="genus" reg="Trichoderma">Trichoderma</tp:taxon-name-part><tp:taxon-name-part taxon-name-part-type="species" reg="speciosum">speciosum</tp:taxon-name-part></tp:taxon-name></italic> is phylogenetically most closed related to three species – <italic><tp:taxon-name><tp:taxon-name-part taxon-name-part-type="genus" reg="Trichoderma">T.</tp:taxon-name-part><tp:taxon-name-part taxon-name-part-type="species" reg="hispanicum">hispanicum</tp:taxon-name-part></tp:taxon-name></italic>, <italic><tp:taxon-name><tp:taxon-name-part taxon-name-part-type="genus" reg="Trichoderma">T.</tp:taxon-name-part><tp:taxon-name-part taxon-name-part-type="species" reg="samuelsii">samuelsii</tp:taxon-name-part></tp:taxon-name></italic> and <italic><tp:taxon-name><tp:taxon-name-part taxon-name-part-type="genus" reg="Trichoderma">T.</tp:taxon-name-part><tp:taxon-name-part taxon-name-part-type="species" reg="junci">junci</tp:taxon-name-part></tp:taxon-name></italic> (<xref ref-type="bibr" rid="B19">Jaklitsch et al. 2012</xref>; <xref ref-type="bibr" rid="B18">Jaklitsch 2011</xref>). The three species were isolated from ascospores and only <italic><tp:taxon-name><tp:taxon-name-part taxon-name-part-type="genus" reg="Trichoderma">T.</tp:taxon-name-part><tp:taxon-name-part taxon-name-part-type="species" reg="speciosum">speciosum</tp:taxon-name-part></tp:taxon-name></italic> was isolated from the anamorph. However, <italic><tp:taxon-name><tp:taxon-name-part taxon-name-part-type="genus" reg="Trichoderma">T.</tp:taxon-name-part><tp:taxon-name-part taxon-name-part-type="species" reg="speciosum">speciosum</tp:taxon-name-part></tp:taxon-name></italic> differs from these three species in having verrucose, subglobose to globose conida, while conidia of <italic><tp:taxon-name><tp:taxon-name-part taxon-name-part-type="genus" reg="Trichoderma">T.</tp:taxon-name-part><tp:taxon-name-part taxon-name-part-type="species" reg="hispanicum">hispanicum</tp:taxon-name-part></tp:taxon-name></italic> and <italic><tp:taxon-name><tp:taxon-name-part taxon-name-part-type="genus" reg="Trichoderma">T.</tp:taxon-name-part><tp:taxon-name-part taxon-name-part-type="species" reg="samuelsii">samuelsii</tp:taxon-name-part></tp:taxon-name></italic> are oblong and smooth and those of <italic><tp:taxon-name><tp:taxon-name-part taxon-name-part-type="genus" reg="Trichoderma">T.</tp:taxon-name-part><tp:taxon-name-part taxon-name-part-type="species" reg="junci">junci</tp:taxon-name-part></tp:taxon-name></italic> are ovoid to ellipsoidal with length/width ratio 1.3–1.8(–2.2).</p><p>In addition, side branches of <italic><tp:taxon-name><tp:taxon-name-part taxon-name-part-type="genus" reg="Trichoderma">T.</tp:taxon-name-part><tp:taxon-name-part taxon-name-part-type="species" reg="hispanicum">hispanicum</tp:taxon-name-part></tp:taxon-name></italic> are often unpaired, phialides often singly, whereas branches of <italic><tp:taxon-name><tp:taxon-name-part taxon-name-part-type="genus" reg="Trichoderma">T.</tp:taxon-name-part><tp:taxon-name-part taxon-name-part-type="species" reg="speciosum">speciosum</tp:taxon-name-part></tp:taxon-name></italic> are generally paired or in whorls of 3–5. For <italic><tp:taxon-name><tp:taxon-name-part taxon-name-part-type="genus" reg="Trichoderma">T.</tp:taxon-name-part><tp:taxon-name-part taxon-name-part-type="species" reg="samuelsii">samuelsii</tp:taxon-name-part></tp:taxon-name></italic>, branches are sparser and phialides with l/w of (1.7–)2.5–4.6(–7.1) are more slender than those of <italic><tp:taxon-name><tp:taxon-name-part taxon-name-part-type="genus" reg="Trichoderma">T.</tp:taxon-name-part><tp:taxon-name-part taxon-name-part-type="species" reg="speciosum">speciosum</tp:taxon-name-part></tp:taxon-name></italic>. Phialides of <italic><tp:taxon-name><tp:taxon-name-part taxon-name-part-type="genus" reg="Trichoderma">T.</tp:taxon-name-part><tp:taxon-name-part taxon-name-part-type="species" reg="junci">junci</tp:taxon-name-part></tp:taxon-name></italic> are also more slender than those of <italic><tp:taxon-name><tp:taxon-name-part taxon-name-part-type="genus" reg="Trichoderma">T.</tp:taxon-name-part><tp:taxon-name-part taxon-name-part-type="species" reg="speciosum">speciosum</tp:taxon-name-part></tp:taxon-name></italic>, which are narrowly lageniform.</p></tp:treatment-sec><ref-list><ref id="B19"><mixed-citation xmlns:xlink="http://www.w3.org/1999/xlink" xlink:type="simple"><person-group><name name-style="western"><surname>Jaklitsch</surname><given-names>WM</given-names></name><name name-style="western"><surname>Stadler</surname><given-names>M</given-names></name><name name-style="western"><surname>Voglmayr</surname><given-names>H</given-names></name></person-group> (<year>2012</year>) <article-title>Blue pigment in <italic><tp:taxon-name><tp:taxon-name-part taxon-name-part-type="genus">Hypocrea</tp:taxon-name-part><tp:taxon-name-part taxon-name-part-type="species">caerulescen</tp:taxon-name-part></tp:taxon-name></italic> sp. nov. and two additional new species in sect. <tp:taxon-name><tp:taxon-name-part taxon-name-part-type="section">Trichoderma</tp:taxon-name-part></tp:taxon-name>.</article-title><source>Mycologia</source><volume>104</volume>: <fpage>925</fpage>–<lpage>941</lpage>. <ext-link xlink:type="simple" ext-link-type="doi" xlink:href="10.3852/11-327">https://doi.org/10.3852/11-327</ext-link></mixed-citation></ref><ref id="B18"><mixed-citation xmlns:xlink="http://www.w3.org/1999/xlink" xlink:type="simple"><person-group><name name-style="western"><surname>Jaklitsch</surname><given-names>WM</given-names></name></person-group> (<year>2011</year>) <article-title>European species of <tp:taxon-name><tp:taxon-name-part taxon-name-part-type="genus">Hypocrea</tp:taxon-name-part></tp:taxon-name> II: species with hyaline ascospores.</article-title><source>Fungal Diversity</source><volume>48</volume>: <fpage>1</fpage>–<lpage>250</lpage>. <ext-link xlink:type="simple" ext-link-type="doi" xlink:href="10.1007/s13225-011-0088-y">https://doi.org/10.1007/s13225-011-0088-y</ext-link></mixed-citation></ref></ref-list></tp:taxon-treatment>
