# Supplementary material for: Three new species of soil-inhabiting Trichoderma from southwest China
Source: MycoKeys. 2018 Dec 14;(44):63–80. doi: 10.3897/mycokeys.44.30295 (PMC6303281; doi:10.3897/mycokeys.44.30295)
Supplement: XML Treatment for Trichoderma kunmingense [file mycokeys.44.30295-treatment2.xml]

<!DOCTYPE tp:taxon-treatment
  PUBLIC "-//TaxonX//DTD Taxonomic Treatment Publishing DTD v0 20100105//EN" "tax-treatment-NSO.dtd">
<tp:taxon-treatment xmlns:tp="http://www.plazi.org/taxpub"><tp:treatment-meta><kwd-group><label>Taxon classification</label><kwd><named-content xmlns:xlink="http://www.w3.org/1999/xlink" content-type="kingdom">Fungi</named-content></kwd><kwd><named-content xmlns:xlink="http://www.w3.org/1999/xlink" content-type="order">Hypocreales</named-content></kwd><kwd><named-content xmlns:xlink="http://www.w3.org/1999/xlink" content-type="family">Hypocreaceae</named-content></kwd></kwd-group><mixed-citation publication-type="journal"><person-group><name><surname>Qiao</surname><given-names>Min</given-names></name><name><surname>Du</surname><given-names>Xing</given-names></name><name><surname>Zhang</surname><given-names>Zhe</given-names></name><name><surname>Xu</surname><given-names>JianPing</given-names></name><name><surname>Yu</surname><given-names>ZeFen</given-names></name></person-group><article-title>Three new species of soil-inhabiting <italic><tp:taxon-name><tp:taxon-name-part taxon-name-part-type="genus" reg="Trichoderma">Trichoderma</tp:taxon-name-part></tp:taxon-name></italic> from southwest China</article-title><source>MycoKeys</source><day>14</day><month>12</month><year>2018</year><volume>2018</volume><issue>44</issue><fpage>63</fpage><lpage>80</lpage><pub-id pub-id-type="doi">10.3897/mycokeys.44.30295</pub-id></mixed-citation></tp:treatment-meta><tp:nomenclature><tp:taxon-name>
              <tp:taxon-name-part taxon-name-part-type="genus" reg="Trichoderma">Trichoderma</tp:taxon-name-part>
              <tp:taxon-name-part taxon-name-part-type="species" reg="kunmingense">kunmingense</tp:taxon-name-part>
              <object-id xmlns:xlink="http://www.w3.org/1999/xlink" content-type="mycobank" xlink:type="simple">808878</object-id>
            </tp:taxon-name><tp:taxon-authority>Z.F.Yu &amp; J.Y.Li</tp:taxon-authority><tp:taxon-status xmlns:xlink="http://www.w3.org/1999/xlink" xlink:type="simple">sp. nov.</tp:taxon-status><xref ref-type="fig" rid="F3">Figure 3</xref></tp:nomenclature><tp:treatment-sec sec-type="etymology" id="SECID0EI3AG"><title>Etymology.</title><p><bold>Latin</bold>, <italic><tp:taxon-name><tp:taxon-name-part taxon-name-part-type="genus" reg="Trichoderma"/><tp:taxon-name-part taxon-name-part-type="species" reg="kunmingense">kunmingense</tp:taxon-name-part></tp:taxon-name></italic>, refers to the site in which this species was found.</p></tp:treatment-sec><tp:treatment-sec sec-type="diagnosis" id="SECID0E13AG"><title>Diagnosis.</title><p>Characterised by pyramidal fashion conidiophores, ampulliform to tapered phialides (6.0–9.0 × 2.5–4.5 µm), discrete branches and ovoid, occasionally ellipsoid, smooth-walled conidia (3.4–4.4 × 2.7–3.4 µm). Differs from <italic><tp:taxon-name><tp:taxon-name-part taxon-name-part-type="genus" reg="Trichoderma">T.</tp:taxon-name-part><tp:taxon-name-part taxon-name-part-type="species" reg="asperellum">asperellum</tp:taxon-name-part></tp:taxon-name></italic> by slightly shorter and sometimes more whorled phialides, mostly obovoid conidia. Differs from <italic><tp:taxon-name><tp:taxon-name-part taxon-name-part-type="genus" reg="Trichoderma">T.</tp:taxon-name-part><tp:taxon-name-part taxon-name-part-type="species" reg="yunnanense">yunnanense</tp:taxon-name-part></tp:taxon-name></italic> by sparser branches and more whorled, smaller phialides and conidia.</p></tp:treatment-sec><tp:treatment-sec sec-type="material" id="SECID0EW4AG"><title>Type.</title><p><bold>CHIN</bold>A. Kunming, Yunnan, <named-content xmlns:xlink="http://www.w3.org/1999/xlink" content-type="dwc:verbatimCoordinates" xlink:type="simple"><named-content content-type="geo-json" specific-use="{&#34;type&#34;:&#34;Point&#34;,&#34;coordinates&#34;:[102.826111,24.874444]}" id="NCID0EB5AG" xlink:type="simple">24°52'28"N, 102°49'34"E</named-content></named-content>. 1929 m alt, in soil, Aug 2007, Y. Zhang (<named-content xmlns:xlink="http://www.w3.org/1999/xlink" content-type="dwc:institutional_code" xlink:type="simple">YMF</named-content> 1.02659, holotype), Ex-type culture CBS 125635.</p><fig id="F3" position="float" orientation="portrait"><label>Figure 3.</label><caption><p>Cultures and anamorph of <italic><tp:taxon-name><tp:taxon-name-part taxon-name-part-type="genus" reg="Trichoderma">Trichoderma</tp:taxon-name-part><tp:taxon-name-part taxon-name-part-type="species" reg="kunmingense">kunmingense</tp:taxon-name-part></tp:taxon-name></italic>. <bold>a</bold> on CMD at 30 °C, 3 days <bold>b, c</bold> Cultures (<bold>b</bold> on <abbrev xmlns:xlink="http://www.w3.org/1999/xlink" xlink:title="potato dextrose agar" id="ABBRID0EE6AG" xlink:type="simple">PDA</abbrev>, 3 days <bold>c</bold> on SNA, 3 days) at 25 °C <bold>d–g</bold> Conidiophores and phialides (SNA, 4 d) <bold>h</bold> Conidia (SNA, 20 d); Scale bars: 10 μm for (<bold>d–h</bold>).</p></caption><graphic xmlns:xlink="http://www.w3.org/1999/xlink" xlink:href="mycokeys-44-063-g003.jpg" position="float" orientation="portrait" xlink:type="simple" id="oo_251131.jpg"/></fig></tp:treatment-sec><tp:treatment-sec sec-type="description" id="SECID0EV6AG"><title>Description.</title><p>Colony on CMD after 72 h radius 35–50 mm, mycelium covering the plate after 96 h at 25 °C, 55–59 mm at 30 °C and 41–46 mm at 35 °C after 72 h. Colony hyaline, margin distinctly noted. Aerial hyphae are indistinctly observed, radiate and sparse, white pustule formed from inner zone, asymmetrical to pulvinate, loosely arranged. Conidial production noted after 48 h. No diffusing pigment produced.</p><p>Mycelium covers plate after 72 h at 25 °C and 35 °C on <abbrev xmlns:xlink="http://www.w3.org/1999/xlink" xlink:title="potato dextrose agar" id="ABBRID0E36AG" xlink:type="simple">PDA</abbrev> and radius 52–56 mm at 30 °C. Colony layered distinctly, margin conspicuous and radial. Aerial hyphae, hairy to floccose, dense internal zone, but relative sparse on margin, abundantly and flat in a large green disc around the inoculums, turning green after 24 h of conidiation.</p><p>Colony on SNA after 72 h radius 48–50 mm, mycelium covering the plate after 96 h at 25 °C, 53–56 mm at 35 °C and covering the plate at 30 °C after 72 h. Colony and pustules are similar to that on CMD, colony hyaline and smooth, the shape of pustules more regular, sometimes hemispherical, loosely distributed around the point of inoculation. Conidiophores well defined, branching 2–3 times in a pyramidal fashion, with the longest branches verticillate on the discrete main axis, the base 2.2–3.9(–4.4) μm wide, branched toward the tip, the distance between neighbouring second branches are 11.0–38.5 μm. Phialides arising generally 1–3 times repetition on each branches or in whorls of 3–5, ampulliform to tapered, slightly constricted at the base, often straight or less sinuous or curved toward apex of conidiophore, mostly (5.0–) 6.0–9.0(–10.0) × 2.5–4.5 µm, length/width ratio (1.3–)1.4–3.4(–3.6). Conidia obovoid, sometimes ellipsoidal, smooth-walled, both ends broadly rounded or at the base slightly narrower, 3.4–4.4 × 2.7–3.4 µm, length/width ratio (1.1–)1.2–1.6, pale green when viewed singly, usually greenish in mass.</p><p><italic>Specimen examined.</italic> PR China, Kunming, Yunnan Province, <named-content xmlns:xlink="http://www.w3.org/1999/xlink" content-type="dwc:verbatimCoordinates" xlink:type="simple"><named-content content-type="geo-json" specific-use="{&#34;type&#34;:&#34;Point&#34;,&#34;coordinates&#34;:[102.816667,24.866667]}" id="NCID0EIABG" xlink:type="simple">24°52'N, 102°49'E</named-content></named-content>, elev. 1929 m, isolated from soil samples, Aug. 2007, by Y. Zhang (Holotype, <named-content xmlns:xlink="http://www.w3.org/1999/xlink" content-type="dwc:institutional_code" xlink:type="simple">YMF</named-content> 1.02659; ex-type culture, <named-content xmlns:xlink="http://www.w3.org/1999/xlink" content-type="dwc:institutional_code" xlink:type="simple">YMF</named-content> 1.026591, CBS 125635).</p></tp:treatment-sec><tp:treatment-sec sec-type="habitat" id="SECID0EXABG"><title>Habitat and distribution.</title><p>In garden soil of Kunming city of southwest China.</p></tp:treatment-sec><tp:treatment-sec sec-type="Teleomorph" id="SECID0E3ABG"><title>Teleomorph.</title><p>
              <bold>Not known</bold>
            </p></tp:treatment-sec><tp:treatment-sec sec-type="remarks" id="SECID0EEBBG"><title>Remarks.</title><p><italic><tp:taxon-name><tp:taxon-name-part taxon-name-part-type="genus" reg="Trichoderma">Trichoderma</tp:taxon-name-part><tp:taxon-name-part taxon-name-part-type="species" reg="kunmingense">kunmingense</tp:taxon-name-part></tp:taxon-name></italic> can be distinguished from <italic><tp:taxon-name><tp:taxon-name-part taxon-name-part-type="genus" reg="Trichoderma">T.</tp:taxon-name-part><tp:taxon-name-part taxon-name-part-type="species" reg="asperellum">asperellum</tp:taxon-name-part></tp:taxon-name></italic> Samuels, Lieckfeldt and Nirenberg, by having more crowded branches and phialides. <italic><tp:taxon-name><tp:taxon-name-part taxon-name-part-type="genus" reg="Trichoderma">T.</tp:taxon-name-part><tp:taxon-name-part taxon-name-part-type="species" reg="asperellum">asperellum</tp:taxon-name-part></tp:taxon-name></italic> typically forms whorls of 2–4 phialides, whereas phialides of <italic><tp:taxon-name><tp:taxon-name-part taxon-name-part-type="genus" reg="Trichoderma">T.</tp:taxon-name-part><tp:taxon-name-part taxon-name-part-type="species" reg="kunmingense">kunmingense</tp:taxon-name-part></tp:taxon-name></italic> sometimes attain 5 phialides. Although the phialides are ampulliform in both species, the phialides of <italic><tp:taxon-name><tp:taxon-name-part taxon-name-part-type="genus" reg="Trichoderma">T.</tp:taxon-name-part><tp:taxon-name-part taxon-name-part-type="species" reg="asperellum">asperellum</tp:taxon-name-part></tp:taxon-name></italic> are slightly longer (type strain: 7.2–11.5 µm) than those of <italic><tp:taxon-name><tp:taxon-name-part taxon-name-part-type="genus" reg="Trichoderma">T.</tp:taxon-name-part><tp:taxon-name-part taxon-name-part-type="species" reg="kunmingense">kunmingense</tp:taxon-name-part></tp:taxon-name></italic>. Moreover, conidia of <italic><tp:taxon-name><tp:taxon-name-part taxon-name-part-type="genus" reg="Trichoderma">T.</tp:taxon-name-part><tp:taxon-name-part taxon-name-part-type="species" reg="asperellum">asperellum</tp:taxon-name-part></tp:taxon-name></italic> have inconspicuous and small ornamentation, but those of <italic><tp:taxon-name><tp:taxon-name-part taxon-name-part-type="genus" reg="Trichoderma">T.</tp:taxon-name-part><tp:taxon-name-part taxon-name-part-type="species" reg="kunmingense">kunmingense</tp:taxon-name-part></tp:taxon-name></italic> are smooth and conidia are slightly longer (type strain: 3.5–4.5 × 2.7–4.0 µm) (<xref ref-type="bibr" rid="B36">Samuels et al. 1999</xref>, Samuels and Ismaiel 2010).</p><p><italic><tp:taxon-name><tp:taxon-name-part taxon-name-part-type="genus" reg="Trichoderma">Trichoderma</tp:taxon-name-part><tp:taxon-name-part taxon-name-part-type="species" reg="kunmingense">kunmingense</tp:taxon-name-part></tp:taxon-name></italic> and <italic><tp:taxon-name><tp:taxon-name-part taxon-name-part-type="genus" reg="Trichoderma">T.</tp:taxon-name-part><tp:taxon-name-part taxon-name-part-type="species" reg="yunnanense">yunnanense</tp:taxon-name-part></tp:taxon-name></italic> Yu and Zhang are also closely related in the phylogenetic tree, but branches and phialides of <italic><tp:taxon-name><tp:taxon-name-part taxon-name-part-type="genus" reg="Trichoderma">T.</tp:taxon-name-part><tp:taxon-name-part taxon-name-part-type="species" reg="yunnanense">yunnanense</tp:taxon-name-part></tp:taxon-name></italic> are more crowded than those of <italic><tp:taxon-name><tp:taxon-name-part taxon-name-part-type="genus" reg="Trichoderma">T.</tp:taxon-name-part><tp:taxon-name-part taxon-name-part-type="species" reg="kunmingense">kunmingense</tp:taxon-name-part></tp:taxon-name></italic>. Phialides in <italic><tp:taxon-name><tp:taxon-name-part taxon-name-part-type="genus" reg="Trichoderma">T.</tp:taxon-name-part><tp:taxon-name-part taxon-name-part-type="species" reg="yunnanense">yunnanense</tp:taxon-name-part></tp:taxon-name></italic> arising separately or more often paired with branches, rarely in whorls of 3 (<xref ref-type="bibr" rid="B47">Yu et al. 2007</xref>). Conidia of <italic><tp:taxon-name><tp:taxon-name-part taxon-name-part-type="genus" reg="Trichoderma">T.</tp:taxon-name-part><tp:taxon-name-part taxon-name-part-type="species" reg="yunnanense">yunnanense</tp:taxon-name-part></tp:taxon-name></italic> (4.0–5.0 ×3.5–4.0 µm) are also larger than those of <italic><tp:taxon-name><tp:taxon-name-part taxon-name-part-type="genus" reg="Trichoderma">T.</tp:taxon-name-part><tp:taxon-name-part taxon-name-part-type="species" reg="kunmingense">kunmingense</tp:taxon-name-part></tp:taxon-name></italic>.</p></tp:treatment-sec><ref-list><ref id="B36"><mixed-citation xmlns:xlink="http://www.w3.org/1999/xlink" xlink:type="simple"><person-group><name name-style="western"><surname>Samuels</surname><given-names>GJ</given-names></name><name name-style="western"><surname>Lieckfeldt</surname><given-names>E</given-names></name><name name-style="western"><surname>Nirenberg</surname><given-names>HI</given-names></name></person-group> (<year>1999</year>) <article-title><italic><tp:taxon-name><tp:taxon-name-part taxon-name-part-type="genus">Trichoderma</tp:taxon-name-part><tp:taxon-name-part taxon-name-part-type="species">asperellum</tp:taxon-name-part></tp:taxon-name></italic>, a new spec- ies with warted conidia, and redescription of <italic><tp:taxon-name><tp:taxon-name-part taxon-name-part-type="genus">T.</tp:taxon-name-part><tp:taxon-name-part taxon-name-part-type="species">viride</tp:taxon-name-part></tp:taxon-name></italic>.</article-title><source>Sydowia</source><volume>51</volume>: <fpage>71</fpage>–<lpage>88</lpage>.</mixed-citation></ref><ref id="B47"><mixed-citation xmlns:xlink="http://www.w3.org/1999/xlink" xlink:type="simple"><person-group><name name-style="western"><surname>Yu</surname><given-names>ZF</given-names></name><name name-style="western"><surname>Qiao</surname><given-names>M</given-names></name><name name-style="western"><surname>Zhang</surname><given-names>Y</given-names></name><name name-style="western"><surname>Zhang</surname><given-names>KQ</given-names></name></person-group> (<year>2007</year>) <article-title>Two new species of <italic><tp:taxon-name><tp:taxon-name-part taxon-name-part-type="genus">Trichoderma</tp:taxon-name-part></tp:taxon-name></italic> from Yunnan, China.</article-title><source>Antonie van Leeuwenhoek</source><volume>92</volume>: <fpage>101</fpage>–<lpage>108</lpage>. <ext-link xlink:type="simple" ext-link-type="doi" xlink:href="10.1007/s10482-006-9140-4">https://doi.org/10.1007/s10482-006-9140-4</ext-link></mixed-citation></ref></ref-list></tp:taxon-treatment>
