# Supplementary material for: Three new species of soil-inhabiting Trichoderma from southwest China
Source: MycoKeys. 2018 Dec 14;(44):63–80. doi: 10.3897/mycokeys.44.30295 (PMC6303281; doi:10.3897/mycokeys.44.30295)
Supplement: XML Treatment for Trichoderma zeloharzianum [file mycokeys.44.30295-treatment3.xml]

<!DOCTYPE tp:taxon-treatment
  PUBLIC "-//TaxonX//DTD Taxonomic Treatment Publishing DTD v0 20100105//EN" "tax-treatment-NSO.dtd">
<tp:taxon-treatment xmlns:tp="http://www.plazi.org/taxpub"><tp:treatment-meta><kwd-group><label>Taxon classification</label><kwd><named-content xmlns:xlink="http://www.w3.org/1999/xlink" content-type="kingdom">Fungi</named-content></kwd><kwd><named-content xmlns:xlink="http://www.w3.org/1999/xlink" content-type="order">Hypocreales</named-content></kwd><kwd><named-content xmlns:xlink="http://www.w3.org/1999/xlink" content-type="family">Hypocreaceae</named-content></kwd></kwd-group><mixed-citation publication-type="journal"><person-group><name><surname>Qiao</surname><given-names>Min</given-names></name><name><surname>Du</surname><given-names>Xing</given-names></name><name><surname>Zhang</surname><given-names>Zhe</given-names></name><name><surname>Xu</surname><given-names>JianPing</given-names></name><name><surname>Yu</surname><given-names>ZeFen</given-names></name></person-group><article-title>Three new species of soil-inhabiting <italic><tp:taxon-name><tp:taxon-name-part taxon-name-part-type="genus" reg="Trichoderma">Trichoderma</tp:taxon-name-part></tp:taxon-name></italic> from southwest China</article-title><source>MycoKeys</source><day>14</day><month>12</month><year>2018</year><volume>2018</volume><issue>44</issue><fpage>63</fpage><lpage>80</lpage><pub-id pub-id-type="doi">10.3897/mycokeys.44.30295</pub-id></mixed-citation></tp:treatment-meta><tp:nomenclature><tp:taxon-name>
              <tp:taxon-name-part taxon-name-part-type="genus" reg="Trichoderma">Trichoderma</tp:taxon-name-part>
              <tp:taxon-name-part taxon-name-part-type="species" reg="zeloharzianum">zeloharzianum</tp:taxon-name-part>
              <object-id xmlns:xlink="http://www.w3.org/1999/xlink" content-type="mycobank" xlink:type="simple">825472</object-id>
            </tp:taxon-name><tp:taxon-authority>Z.F. Yu &amp; X. Du</tp:taxon-authority><tp:taxon-status xmlns:xlink="http://www.w3.org/1999/xlink" xlink:type="simple">sp. nov.</tp:taxon-status><xref ref-type="fig" rid="F4">Figure 4</xref></tp:nomenclature><tp:treatment-sec sec-type="etymology" id="SECID0EGIBG"><title>Etymology.</title><p>Greek <italic>zelo</italic>-, meaning emulation + <italic>harzianum</italic>, referred to <italic><tp:taxon-name><tp:taxon-name-part taxon-name-part-type="genus" reg="Trichoderma">Trichoderma</tp:taxon-name-part><tp:taxon-name-part taxon-name-part-type="species" reg="harzianum">harzianum</tp:taxon-name-part></tp:taxon-name></italic></p></tp:treatment-sec><tp:treatment-sec sec-type="diagnosis" id="SECID0E1IBG"><title>Diagnosis.</title><p>Characterised by pyramidal conidiophores, verticillate branches, ampulliform to lageniform phialides (5.5–10.0 × 2.5–3.5 μm) and subglobose to globose, thin-walled conidia (2.7–3.1 × 2.4–2.6 μm). Differs from <italic><tp:taxon-name><tp:taxon-name-part taxon-name-part-type="genus" reg="Trichoderma">T.</tp:taxon-name-part><tp:taxon-name-part taxon-name-part-type="species" reg="harzianum">harzianum</tp:taxon-name-part></tp:taxon-name></italic> by verticillate branches, 3–6 whorled phialides on terminal of each branch and thinner conidia. Differs from <italic><tp:taxon-name><tp:taxon-name-part taxon-name-part-type="genus" reg="Trichoderma">T.</tp:taxon-name-part><tp:taxon-name-part taxon-name-part-type="species" reg="lixii">lixii</tp:taxon-name-part></tp:taxon-name></italic> by verticillate and compact branches, more terminal phialides on main axis and smaller conidia. Differs from <italic><tp:taxon-name><tp:taxon-name-part taxon-name-part-type="genus" reg="Trichoderma">T.</tp:taxon-name-part><tp:taxon-name-part taxon-name-part-type="species" reg="simmonsii">simmonsii</tp:taxon-name-part></tp:taxon-name></italic> by verticillate branches and longer conidia.</p><fig id="F4" position="float" orientation="portrait"><label>Figure 4.</label><caption><p>Cultures and anamorph of <italic><tp:taxon-name><tp:taxon-name-part taxon-name-part-type="genus" reg="Trichoderma">Trichoderma</tp:taxon-name-part><tp:taxon-name-part taxon-name-part-type="species" reg="zeloharzianum">zeloharzianum</tp:taxon-name-part></tp:taxon-name></italic>. <bold>a–c</bold> Cultures (<bold>a</bold> on CMD, 3 days <bold>b</bold> on <abbrev xmlns:xlink="http://www.w3.org/1999/xlink" xlink:title="potato dextrose agar" id="ABBRID0E1KBG" xlink:type="simple">PDA</abbrev>, 3 days <bold>c</bold> on SNA, 3 days) at 25 °C <bold>d</bold> Conidiophore-like structures (SNA, 4 d) <bold>e–g</bold> Conidiophores and phialides (SNA, 4 d) <bold>h</bold> Conidia (SNA, 20 d); Scale bars: 10 μm for <bold>d–h</bold>.</p></caption><graphic xmlns:xlink="http://www.w3.org/1999/xlink" xlink:href="mycokeys-44-063-g004.jpg" position="float" orientation="portrait" xlink:type="simple" id="oo_251132.jpg"/></fig></tp:treatment-sec><tp:treatment-sec sec-type="material" id="SECID0ENLBG"><title>Type.</title><p><bold>CHINA.</bold> Yunnan: Qujing City, Luliang county, <named-content xmlns:xlink="http://www.w3.org/1999/xlink" content-type="dwc:verbatimCoordinates" xlink:type="simple"><named-content content-type="geo-json" specific-use="{&#34;type&#34;:&#34;Point&#34;,&#34;coordinates&#34;:[103.945000,25.090278]}" id="NCID0EYLBG" xlink:type="simple">25°05'25"N, 103°56'42"E</named-content></named-content>, 1800 m alt., in soil, Jul 2007, Z.F. Yu (<named-content xmlns:xlink="http://www.w3.org/1999/xlink" content-type="dwc:institutional_code" xlink:type="simple">YMF</named-content> 1.00268, holotype), Ex-type culture <named-content xmlns:xlink="http://www.w3.org/1999/xlink" content-type="dwc:institutional_code" xlink:type="simple">CGMCC</named-content> 3.19082.</p></tp:treatment-sec><tp:treatment-sec sec-type="description" id="SECID0EHMBG"><title>Description.</title><p>On CMD after 72 h, colony radius 59–62 mm, mycelium covers the plate after 96 h at 25 °C; 43–45 mm at 30 °C and 46–52 mm at 35 °C after 72 h. Colony yellowing, margin distinct. Aerial hyphae fertile and conspicuous, hairy radial, distributed on surface, green conidial production noted after 4 days.</p><p>On <abbrev xmlns:xlink="http://www.w3.org/1999/xlink" xlink:title="potato dextrose agar" id="ABBRID0EOMBG" xlink:type="simple">PDA</abbrev> after 72 h, colony radius 57–58 mm, mycelium covers the plate after 96 h at 25 °C. Covering the plate at 30 °C and 38–42 mm at 35 °C after 72 h. Colony white, margin distinct. Aerial hyphae abundant, hairy to floccose, denser around central disc. Green conidiation noted after 3 days.</p><p>On SNA after 72 h, radius 59–65 mm, mycelium covers the plate after 144 h at 25 °C, 64–65 mm at 30 °C and 29–37 mm at 35 °C after 72 h. Aerial hyphae sparsely, slightly radial and conspicuous zonate. Conidiophores well defined, branching 2–3 times in a pyramidal fashion. Branches paired or a whorl of 3–4, the distance between neighbouring second branches is 16.0–39.0 μm, base 3.0–4.0 μm wide, each branch terminating in a whorl of 3–6 phialides, phialides ampulliform to lageniform, often verticillated up to 5 around the main axis near the apex, rarely singly arising, (4.5)5.5–10.0(–11.0) × 2.5–3.5(–4.0) μm, length/width ratio (1.4–)1.8–3.4(–3.6). Conidia smooth on surface, subglobose to globose, sometimes obovoid, (2.6–) 2.7–3.1(–3.2) × (2.3–) 2.4–2.6(–2.7) μm, length/width ratio (1.0–)1.1–1.3(–1.4).</p></tp:treatment-sec><tp:treatment-sec sec-type="habitat" id="SECID0ETMBG"><title>Habitat and distribution.</title><p>In soil from tobacco rhizosphere in part of cultivated land of south-western China.</p></tp:treatment-sec><tp:treatment-sec sec-type="Teleomorph" id="SECID0EYMBG"><title>Teleomorph.</title><p>
              <bold>Not known</bold>
            </p></tp:treatment-sec><tp:treatment-sec sec-type="remarks" id="SECID0EANBG"><title>Remarks.</title><p><italic><tp:taxon-name><tp:taxon-name-part taxon-name-part-type="genus" reg="Trichoderma">Trichoderma</tp:taxon-name-part><tp:taxon-name-part taxon-name-part-type="species" reg="zeloharzianum">zeloharzianum</tp:taxon-name-part></tp:taxon-name></italic> forms a single branch with <italic><tp:taxon-name><tp:taxon-name-part taxon-name-part-type="genus" reg="Trichoderma">T.</tp:taxon-name-part><tp:taxon-name-part taxon-name-part-type="species" reg="harzianum">harzianum</tp:taxon-name-part></tp:taxon-name></italic> Rifai as sister clade. Morphologically, <italic><tp:taxon-name><tp:taxon-name-part taxon-name-part-type="genus" reg="Trichoderma">T.</tp:taxon-name-part><tp:taxon-name-part taxon-name-part-type="species" reg="harzianum">harzianum</tp:taxon-name-part></tp:taxon-name></italic> is similar to <italic><tp:taxon-name><tp:taxon-name-part taxon-name-part-type="genus" reg="Trichoderma">T.</tp:taxon-name-part><tp:taxon-name-part taxon-name-part-type="species" reg="zeloharzianum">zeloharzianum</tp:taxon-name-part></tp:taxon-name></italic> in their shape of conidiophores and phialides, but the branches of <italic><tp:taxon-name><tp:taxon-name-part taxon-name-part-type="genus" reg="Trichoderma">T.</tp:taxon-name-part><tp:taxon-name-part taxon-name-part-type="species" reg="harzianum">harzianum</tp:taxon-name-part></tp:taxon-name></italic> are opposite of each other and each branch terminating in a whorl of 2–5 phialides (<xref ref-type="bibr" rid="B4">Chaverri et al.2015</xref>), while <italic><tp:taxon-name><tp:taxon-name-part taxon-name-part-type="genus" reg="Trichoderma">T.</tp:taxon-name-part><tp:taxon-name-part taxon-name-part-type="species" reg="zeloharzianum">zeloharzianum</tp:taxon-name-part></tp:taxon-name></italic> is clearly distinguishable by having verticillated branches and 3–6 terminal whorled phialides. In addition, the conidia of <italic><tp:taxon-name><tp:taxon-name-part taxon-name-part-type="genus" reg="Trichoderma">T.</tp:taxon-name-part><tp:taxon-name-part taxon-name-part-type="species" reg="harzianum">harzianum</tp:taxon-name-part></tp:taxon-name></italic> are generally wider [(2.0−)2.5−3.0 (−3.7) μm] than those of <italic><tp:taxon-name><tp:taxon-name-part taxon-name-part-type="genus" reg="Trichoderma">T.</tp:taxon-name-part><tp:taxon-name-part taxon-name-part-type="species" reg="zeloharzianum">zeloharzianum</tp:taxon-name-part></tp:taxon-name></italic>.</p><p><italic><tp:taxon-name><tp:taxon-name-part taxon-name-part-type="genus" reg="Trichoderma">Trichoderma</tp:taxon-name-part><tp:taxon-name-part taxon-name-part-type="species" reg="lixii">lixii</tp:taxon-name-part></tp:taxon-name></italic> differs from <italic><tp:taxon-name><tp:taxon-name-part taxon-name-part-type="genus" reg="Trichoderma">T.</tp:taxon-name-part><tp:taxon-name-part taxon-name-part-type="species" reg="zeloharzianum">zeloharzianum</tp:taxon-name-part></tp:taxon-name></italic> also by having opposing pairs of branches and fewer terminal phialides (2–4) on main axis. Beyond that, closely spaced branches are common in <italic><tp:taxon-name><tp:taxon-name-part taxon-name-part-type="genus" reg="Trichoderma">T.</tp:taxon-name-part><tp:taxon-name-part taxon-name-part-type="species" reg="lixii">lixii</tp:taxon-name-part></tp:taxon-name></italic> (<xref ref-type="bibr" rid="B4">Chaverri et al.2015</xref>), whereas for <italic><tp:taxon-name><tp:taxon-name-part taxon-name-part-type="genus" reg="Trichoderma">T.</tp:taxon-name-part><tp:taxon-name-part taxon-name-part-type="species" reg="zeloharzianum">zeloharzianum</tp:taxon-name-part></tp:taxon-name></italic>, neighbouring branches are more compact and the conidia of <italic><tp:taxon-name><tp:taxon-name-part taxon-name-part-type="genus" reg="Trichoderma">T.</tp:taxon-name-part><tp:taxon-name-part taxon-name-part-type="species" reg="lixii">lixii</tp:taxon-name-part></tp:taxon-name></italic> are usually larger [(2.5−)3.0−3.5 (−3.7) × (2.2−)2.5−3.2(−3.5) μm] than those of <italic><tp:taxon-name><tp:taxon-name-part taxon-name-part-type="genus" reg="Trichoderma">T.</tp:taxon-name-part><tp:taxon-name-part taxon-name-part-type="species" reg="zeloharzianum">zeloharzianum</tp:taxon-name-part></tp:taxon-name></italic>.</p><p><italic><tp:taxon-name><tp:taxon-name-part taxon-name-part-type="genus" reg="Trichoderma">Trichoderma</tp:taxon-name-part><tp:taxon-name-part taxon-name-part-type="species" reg="simmonsii">simmonsii</tp:taxon-name-part></tp:taxon-name></italic> is also distinguished obviously from <italic><tp:taxon-name><tp:taxon-name-part taxon-name-part-type="genus" reg="Trichoderma">T.</tp:taxon-name-part><tp:taxon-name-part taxon-name-part-type="species" reg="zeloharzianum">zeloharzianum</tp:taxon-name-part></tp:taxon-name></italic>, except their differences about opposing branches (<xref ref-type="bibr" rid="B4">Chaverri et al. 2015</xref>), the phialides are more stout and shorter ((4.2−)5.2−6.5 (−9.0) μm) than those of <italic><tp:taxon-name><tp:taxon-name-part taxon-name-part-type="genus" reg="Trichoderma">T.</tp:taxon-name-part><tp:taxon-name-part taxon-name-part-type="species" reg="zeloharzianum">zeloharzianum</tp:taxon-name-part></tp:taxon-name></italic>. Furthermore, <italic><tp:taxon-name><tp:taxon-name-part taxon-name-part-type="genus" reg="Trichoderma">T.</tp:taxon-name-part><tp:taxon-name-part taxon-name-part-type="species" reg="simmonsii">simmonsii</tp:taxon-name-part></tp:taxon-name></italic> is commonly constricted below the tip to form a narrow neck (<xref ref-type="bibr" rid="B4">Chaverri et al. 2015</xref>); however, this character is not found in <italic><tp:taxon-name><tp:taxon-name-part taxon-name-part-type="genus" reg="Trichoderma">T.</tp:taxon-name-part><tp:taxon-name-part taxon-name-part-type="species" reg="zeloharzianum">zeloharzianum</tp:taxon-name-part></tp:taxon-name></italic>.</p></tp:treatment-sec><ref-list><ref id="B4"><mixed-citation xmlns:xlink="http://www.w3.org/1999/xlink" xlink:type="simple"><person-group><name name-style="western"><surname>Chaverri</surname><given-names>P</given-names></name><name name-style="western"><surname>Branco-Rocha</surname><given-names>F</given-names></name><name name-style="western"><surname>Jaklitsch</surname><given-names>WM</given-names></name><name name-style="western"><surname>Gazis</surname><given-names>R</given-names></name><name name-style="western"><surname>Degenkolb</surname><given-names>T</given-names></name><name name-style="western"><surname>Samuels</surname><given-names>GJ</given-names></name></person-group> (<year>2015</year>) <article-title>Systematics of the <italic><tp:taxon-name><tp:taxon-name-part taxon-name-part-type="genus">Trichoderma</tp:taxon-name-part><tp:taxon-name-part taxon-name-part-type="species">harzianum</tp:taxon-name-part></tp:taxon-name></italic> species complex and the reidentification of commercial biocontrol strains.</article-title><source>Mycologia</source><volume>107</volume>: <fpage>558</fpage>–<lpage>590</lpage>. <ext-link xlink:type="simple" ext-link-type="doi" xlink:href="10.3852/14-147">https://doi.org/10.3852/14-147</ext-link></mixed-citation></ref></ref-list></tp:taxon-treatment>
